# Supplementary material for: Alteration of Fecal Microbiota, Fecal Metabolites, and Serum Metabolites in Dairy Cows with Pre-Retained Placenta
Source: Metabolites. 2024 Jul 15;14(7):386. doi: 10.3390/metabo14070386 (PMC11279091; doi:10.3390/metabo14070386)
Supplement: Supplementary file 1 [file metabolites-14-00386-s001.zip]

Archive with 1 entries (1 files):
- metabolites-3098225-SI.pdf
